# Supplementary material for: Systematic relationships of five newly sequenced cervid species
Source: PeerJ. 2016 Aug 4;4:e2307. doi: 10.7717/peerj.2307 (PMC4991894; doi:10.7717/peerj.2307)
Supplement: Supplemental Information 2 — This file contains the full 1,140 base pair long cytochrome b data matrix. [file peerj-04-2307-s002.txt]

#NEXUS
[Heckeberg et al. 2015 Cervid Phylogeny]
BEGIN DATA;
	DIMENSIONS NTAX=130 NCHAR=1140;
	FORMAT DATATYPE=DNA MISSING=?;
MATRIX
	Hyemoschus_aquaticus_JN632650 ATGATCAACATTCGAAAATCCCACCCCCTAATAAAGATTATTAACAATGCATTTATTGACCTCCCAGCACCCTCAAACATTTCCTCACTGTGAAACTTCGGCTCCCTACTGGGCATCTGCTTGATCCTACAGATCCTTACAGGCCTATTCCTAGCAATACACTATACATCAGATACAACAACAGCCTTCTCCTCTGTTACACACATCTGCCGAGATGTAAACTACGGCTGAATCATTCGGTATATTCATGCAAACGGGGCCTCCATATTCTTCATCTGCCTATACATGCACATAGGACGAGGCCTATACTACGGCTCATACACCTTCACAGAAACCTGAAACATTGGAGTAATTCTTCTATTAACAGTA…
	Okapia_johnstoni_JN632674 ATGATCAACATCCGAAAAACCCACCCGCTAATAAAAATCGTAAACAACGCATTCATTGACCTCCCAGCTCCATCAAACATCTCATCATGATGAAACTTCGGCTCCCTACTAGGCATCTGCCTCATCCTACAAATTCTAACAGGCCTATTCTTAGCAATACACTACACATCCGACACAATAACAGCATTCTCCTCCGTCACCCACATCTGCCGAGACGTAAACTACGGCTGAATCATCCGGTACATACACGCAAACGGAGCATCCATATTCTTTATCTGCCTGTTTATCCACGTAGGACGAGGCCTATATTACGGGTCATACACTTTTCTAGAAACATGAAACATCGGAGTCATTCTCCTATTTACAGTAATAG…
	Antilocapra_americana_JN632597 ATGATCAACATCCGAAAATCCCACCCATTAATAAAAATTGTAAACAACGCATTCATTGACCTCCCAGCCCCATCAAACATCTCATCTTGATGAAACTTCGGCTCTCTACTAGGCATCTGCCTAATCCTACAAATCCTAACAGGCCTATTTCTAGCAATACACTACACAGCAGACACAACAACAGCATTCTCTTCTGTCACCCATATTTGCCGAGACGTAAACTACGGCTGAATCATCCGATACATACACGCCAACGGAGCATCAATATTCTTCATCTGCCTATTTATGCATGTAGGACGAGGCCTATACTACGGATCGTATATATTCCTAGAAACATGAAACATTGGAGTAATCCTCCTATTCACAGT…
	Moschus_moschiferus_FJ469675 ATGACCAATATCCGAAAATCCCACCCATTAATAAAAATTGTAAACAATGCATTCATCGACCTCCCAGCCCCATCAAACATCTCATCCTGGTGAAATTTCGGCTCCCTACTAGGCATCTGCCTAATCCTTCAAATCCTAACAGGCCTATTCCTAGCAATACATTACACCTCTGACACAATAACAGCATTTTCTTCTGTTACTCACATTTGCCGAGACGTTAACTATGGCTGAATTATTCGATACATACATGCAAATGGAGCATCAATATTCTTTATCTGCCTGTTTATACATGTAGGACGAGGCCTATACTACGGATCATATATATTTCTAGAAACATGAAACATTGGAGTTATTCTCCTATTCACAGTAA…
	Tragelaphus_scriptus_AF022067 ATGACCAACATCCGAAAATCCCACCCACTGATAAAAATTGTAAACAACGCATTCATCGACCTCCCAGCCCCATCAAACATCTCTTCATGATGAAACTTCGGGTCCCTCTTAGGGATCTGCCTAATTCTGCAAATCCTCACGGGCTTATTTCTAGCTATACACTACACATGAGACACAATAACAGCATTCTCCTCTGTCACCCATATCTGCCGGGACGTAAACTACGGCTGGATCATCCGATACATACACGCAAATGGAGCCTCAATATTCTTCATTTGCTTGTATATGCATGTAGGACGAGGAATATACTACGGATCCTACACCTTTCTAGAAACATGAAACATCGGAGTAATTCTCCTATTCACAGTA…
	Boselaphus_scriptus_EF536350 ATGACTAACATCCGAAAATCCCACCCATTAATAAAAATTGTAAACAATGCATTCATTGACCTCCCAGCCCCATCGAATATCTCATCATGATGAAACTTTGGCTCCCTACTAGGGATCTGCCTAATCCTACAAATTCTCACAGGCCTATTTTTAGCTATACACTACACATCCGACACAATAACAGCATTTGCTTCTGTCACCCACATTTGCCGAGACGTTAACTATGGCTGAATTATCCGATACATACACGCAAATGGAGCTTCAATATTCTTTATTTGCCTGTACATACATGTAGGACGAGGACTATATTATGGATCATACACATTCCTAGAGACATGAAACATCGGAGTAATTCTCCTATTCACAGTAA…
	Alces_alces_AJ000026 ATGACCAACATCCGAAAAACCCACCCATTAATAAAAATTGTAAATAACGCATTTATTGATCTACCAGCCCCATCAAATATCTCATCATGATGAAATTTGGGTTCCCTATTAGGAGTTTGCTTAATCTTACAAATCCTTACAGGACTATTCCTAGCAATACATTATACATCTGATACAATAACAGCATTCTCCTCTGTCACCCATATCTGCCGAGATGTAAATTACGGCTGAATCATTCGATATATGCATGCAAACGGAGCCTCAATATTTTTCATCTGCTTATTTATACATGTAGGACGAGGACTATACTACGGATCCTATACTTTTCTAGAAACATGAAACATCGGAGTGATCCTTCTATTTACAGTAATAGCCACA…
	Alces_americanus_M98484 ??????????????????????????????????????????????????????????????????????????????????????????????ACTTCGGTTCTCTATTAGGAGTTTGCTTAATCTTACAAATCCTTACAGGACTATTCCTAGCAATACATTATACACCCGACACAATAACAGCATTCTCCTCTGTCACCCACATCTGCCGAGATGTAAATTACGGCTGAATCATTCGATATATGCATGCAAACGGAGCCTCAATATTCTTCATCTGCTTATTTATACATGTAGGACGAGGACTATACTACGGATCCTATACTTTTCTAGAAACATGAAACATCGGAGTGATCCTTCTATTTACAGTAATAGCC…
	Axis_axis_AY607040 ATGATCAACCTCGGAAAAACCTCCCCATTAATAAAAATTGTAAACAACGCATTCATTGACCTCCCAGCCCCATCAAATATTTCATCCTGATGGAACTTCGGCTCTTTGCTAGGAGTCTGCTTAATTCTACAAATTCTCACGGGCTTATTCTTAGCAATACACTATACATCTGATACAATAACAGCATTCTCCTCTGTCACTCATATCTGTCGAGACGTCAACTACGGCTGAATTATTCGATATATGCACGCAAATGGAGCATCAATATTTTTTATTTGCTTATTTTTACATGTAGGACGAGGTCTGTATTACGGATCATATACCTTTTTAGAAACATGAAACATTGGAGTAATCCTCCTATTTACAGTTATAGCCACAGC…
	Axis_kuhlii_HQ893538 ??????????????????????????????????????????????????????????????????????????????????????????????????????????????????????????????????????????????????????????????????????????????????????????????????????????????????????????????????????????????????????????????????????????????????????????????????????????????????????????????????????????????????????????????????????????????????????????…
	Axis_porcinus_DQ379301 ATGATCAATATCCGAAAAACCCACCCATTAATAAAAATTGTAAACAACGCATTCATTGACCTCCCAGCACCATCAAATATTTCATCCTGATGGAACTTCGGCTCTCTGCTAGGAGTCTGCTTAATTCTACAAATCCTCACAGGCCTATTCTTGGCAATACACTATACATCCGACACAATAACAGCATTCTCCTCTGTTACCCATATTTGCCGAGACGTCAATTACGGCTGAATTATTCGATATATGCACGCAAATGGAGCATCAATATTTTTTATCTGCCTATTTATACATGTAGGACGAGGCCTGTACTACGGATCATACACCTTTCTAGAAACATGAAACATTGGAGTAATCCTCCTATTCACGGTTATAGCCA…
	Blastoceros_dichotomus_AY607038 ATGACTAATATCCGAAAAACTCACCCACTAATAAAAATTGTAAACAACGCATTCATTGACCTCCCAACTCCATCAAACATTTCATCATGATGAAACTTTGGTTCTCTACTAGGAATTTGCTTAGTTTTACAAATCCTCACTGGCCTATTCTTAGCAATACACTACTCATCCGACACAACAACAGCATTTTCCTCTGTCACCCATATCTGCCGAGATGTCAATTATGGTTGAATTATTCGATATATGCATGCTAACGGAGCATCAATATTTTTCATTTGCCTATTTATACATGTGGGACGAGGGCTATACTATGGATCATATAATTACCTAGAAACATGAAATATTGGAGTAATTCTCTTATTTACGG…
	Blastocerus_dichotomus_470232025 ATGACTAATATCCGAAAAACTCACCCACTAATAAAAATTGTAAACAACGCATTCATTGACCTCCCAACTCCATCAAATATTTCATCATGATGAAACTTTGGTTCTCTACTAGGAATTTGCTTAGTTTTACAAATCCTCACTGGCCTATTCTTAGCAATACACTACTCATCCGACACAACAACAGCATTTTCCTCTGTCACCCATATCTGCCGAGATGTCAATTATGGTTGAATTATTCGATATATGCATGCTAACGGAGCATCAATATTTTTCATTTGCCTATTTATACATGTGGGACGAGGGCTATACTATGGATCATATAATTACCTAGAAACATGAAATATTGGAGTAATTCTCTTATTTACG…
	Blastocerus_dichotomus_JN632603 ATGACTAATATCCGAAAAACTCACCCACTAATAAAAATTGTAAACAACGCATTCATTGACCTCCCAACTCCATCAAATATTTCATCATGATGAAACTTTGGTTCTCTACTAGGAATTTGCTTAGTTTTACAAATCCTCACTGGCCTATTCTTAGCAATACACTACTCATCCGACACAACAACAGCATTTTCCTCTGTCACCCATATCTGCCGAGATGTCAATTATGGTTGAATTATTCGATATATGCATGCTAACGGAGCATCAATATTTTTCATTTGCCTATTTATACATGTGGGACGAGGGCTATACTATGGATCATATAATTACCTAGAAACATGAAATATTGGAGTAATTCTCTTATTTACGG…
	Capreolus_capreolus_AJ000024 ATGACCAATATCCGAAAAACTCACCCACTAATAAAAATTGTAAATAACGCATTCATTGATCTCCCAGCCCCATCAAATATCTCATCATGATGAAACTTTGGTTCTCTATTAGGAATCTGTCTAATCTTACAAATCCTCACAGGCCTATTCCTAGCAATACACTACACATCCGACACAATAACAGCATTCTCCTCTGTCACTCACATCTGCCGAGACGTTAACTATGGCTGAATTATCCGATATATACATGCAAACGGAGCATCAATATTTTTTATCTGCTTATTCCTACATGTAGGACGAGGCCTATACTATGGATCTTACACTTTTCTAGAAACATGAAACATTGGAGTAATTCTCCTATTCACAGTAA…
	Capreolus_pygargus_AJ000025 ATGACCAATATCCGAAAAACTCATCCACTAATAAAAATTGTAAATAACGCATTCATTGATCTCCCAGCCCCATCAAACATCTCATCATGATGAAACTTTGGCTCTCTACTAGGAATCTGTCTAATTTTACAAATCCTTACAGGCCTATTTCTAGCAATACATTACACATCCGACACAATAACAGCATTCTCCTCTGTTACTCACATCTGCCGAGACGTCAACTATGGTTGAATTATCCGATATATACATGCAAACGGAGCATCAATATTTTTTATTTGCTTATTCCTACATGTAGGACGAGGCCTATATTATGGATCTTACACTTTTCTAGAGACATGAAACATTGGAGTAATTCTTCTATTCACAGTAAT…
	Cervus_albirostris_AY044863 ATGATCCAATTCCGAAAAACCCACCCATTAATAAAAATTGTAAACAACGCATTTATTGACCTCCCAGCCCCATCAAATATTTCATCCTGATGAAATTTCGGCTCCTTACTGGGAATCTGTCTAATCCTACAAATTCTCACAGGCCTATTCCTAGCAATACACTATACACCTGATACAATAACAGCATTCTCCTCTGTCACCCATATCTGTCGAGACGTCAATTATGGTTGAATTATTCGATATATACACGCAAACGGGGCATCAATATTTTTCATCTGCCTATTCATACATGTAGGACGAGGCCTGTACTACGGATCATATACTTTTCTAGAGACATGAAACATCGGAGTAATCCTCCTATTTGCAGTTAT…
	Cervus_albirostris_AF423202 ATGACCAATATCCGAAAAACCCACCCATTAATAAAAATTGTAAACAACGCATTTATTGACCTCCCAGCCCCATCAAATATTTCATCCTGATGAAATTTCGGCTCCTTACTGGGAATCTGTCTAATCCTACAAATTCTCACAGGCCTATTCCTAGCAATACACTATACATCTGATACAATAACAGCATTCTCCTCTGTCACCCATATCTGTCGAGACGTCAATTATGGTTGAATTATTCGATATATACACGCAAACGGGGCATCAATATTTTTCATCTGCCTATTCATACATGTAGGACGAGGCCTGTACTACGGATCATATACTTTTCTAGAGACATGAAACATCGGAGTAATCCTCCTATTTGCAGTTAT…
	Cervus_elaphus_JF489133 ATGACCAATATCCGAAAAACCCACCCACTGATAAAAATTGTAAACAACGCATTTATTGACCTCCCAGCCCCATCAAATATTTCATCCTGATGAAATTTCGGCTCACTACTAGGAGTCTGTCTAATCCTACAAATCCTCACAGGCCTATTCCTAGCGATACACTATACATCTGATACAATAACAGCATTCTCCTCTGTCACCCATATCTGTCGAGATGTCAATTATGGCTGAATTATTCGATACATACACGCAAACGGGGCATCAATATTTTTCATCTGTCTGTTTATACATGTAGGACGAGGCCTGTACTACGGATCATATACTTTTCTAGAGACGTGAAATATCGGAGTAGTTCTTCTATTTACAGTTATAGCC…
	Cervus_elaphus_canadensis_AF423198 ATGATCAATACCCGAAAAACCCACCCATTAATAAAAATTGTAAACAACGCATTTATTGACCTCCCAGCCCCATCGAATATTTCATCCTGATGAAATTTCGGCTCCTTACTAGGAATTTGTCTAATCCTACAAATTCTCACAGGCCTATTCCTAGCAATACACTATACATCCGATACAATAACAGCATTTTCCTCTGTCACCCATATCTGTCGAGATGTCAATTATGGTTGAATTATTCGATACATACACGCAAACGGGGCATCAATATTTTTCATCTGCCTATTCATACATGTAGGACGAGGCCTATACTACGGGTCATACACTTTTCTAGAGACATGAAACATCGGAGTAATCCTCCTATTTA…
	Cervus_elaphus_canadensis_EF139147 ATGATCAATACCCGAAAAACCCACCCATTAATAAAAATTGTAAACAACGCATTTATTGACCTCCCAGCCCCATCGAATATTTCATCCTGATGAAATTTCGGCTCCTTACTAGGAATTTGCCTAATCCTACAAATTCTCACAGGCCTATTCCTAGCAATACACTATACATCCGATACAATAACAGCATTTTCCTCTGTCACCCATATCTGTCGAGATGTCAATTATGGTTGAATTATTCGATACATACACGCAAACGGGGCATCAATATTTTTCATCTGCCTATTCATACATGTAGGACGAGGCCTATACTACGGGTCATACACTTTTCTAGAGACATGAAACATCGGAGTAATCCTCCTATTTA…
	Cervus_nippon_JF893484 ATGACCAACATCCGAAAAACCCACCCATTAATAAAAATTGTAAACAACGCATTCATTGACCTCCCCGCCCCATCAAATATTTCATCCTGATGAAATTTCGGCTCCTTACTAGGAATTTGTCTAATCCTACAAATCCTCACAGGCCTATTCCTAGCAATACACTATACATCCGACACAATAACAGCATTCTCCTCTGTCACCCATATCTGTCGAGATGTCAATTATGGTTGAATTATTCGATACATACACGCAAACGGGGCATCAATATTTTTCATCTGCCTATTCATACACGTAGGACGAGGTCTGTACTACGGATCATATACTTTTCTAGAGACATGAAACATCGGAGTAATTCTCCTATTTACAGTCATAGCCA…
	Dama_dama_AJ000022 ATGATCAATATCCGAAAAACTCACCCATTGATAAAAATCGTAAACAACGCATTTATTGATCTCCCAGCCCCATCAAATATTTCATCCTGATGAAATTTTGGCTCCCTACTAGGAATTTGCTTAATCCTACAAATCCTCACAGGCCTATTCCTAGCAATACACTACACATCTGATACAATAACAGCATTTTCCTCTGTCACCCATATCTGCCGAGACGTCAATTACGGTTGAATCATTCGATACATGCACGCAAACGGAGCATCAATATTCTTTATCTGCCTATTCATCCATGTTGGACGAGGTCTATACTACGGATCATACACTTTTCTAGAGACATGGAACATCGGAGTAATTCTCCTATTTACAGTTATAGCTACAGC…
	Dama_mesopotamica_AY607034 ATGATCAATATCCGAAAAACCCACCCATTAATAAAAATCGTAAATAACGCATTTATCGACCTCCCAGCCCCATCAAATATTTCATCCTGATGAAATTTTGGCTCCCTACTAGGAATTTGCTTAATCCTACAAATTCTCACAGGCCTATTCCTAGCAATGCACTACACATCTGATACAATAACAGCATTTTCCTCTGTTACCCACATCTGCCGAGACGTTAATTACGGCTGAATTATTCGATACATACATGCAAACGGAGCATCAATATTTTTCATCTGCCTATTCATGCATGTAGGACGAGGCCTGTACTACGGATCATATACTTTTCTAGAAACATGAAACATCGGAGTAATTCTCCTGTTTACAGTTATA…
	Elaphodus_cephalophus_NC008749 ATGACAAATATCCGAAAAACCCACCCACTAATAAAAATTGTAAATAATGCATTCATTGATCTCCCAGCCCCATCAAATATTTCATCTTGATGGAACTTTGGCTCTCTATTAGGAATTTGCCTAATTCTACAAATCCTTACAGGTTTATTTCTAGCAATACACTACACATCTGATACAATAACAGCATTTTCCTCTGTAACCCACATTTGCCGAGACGTCAACTATGGGTGAATTATCCGATACATACATGCAAACGGAGCATCAATGTTCTTTATCTGCCTGTTTATGCACGTAGGACGAGGCCTGTATTATGGATCATATACTTTCCTAGAAACATGAAACATTGGAGTAATTCTCCTATTTACAGT…
	Elaphurus_davidianus_AF423194 ATGACCAATATCCGAAAAACCCACCCACTAATAAAAATTGTAAACAACGCATTCATTGACCTCCCAGCCCCATCAAATATTTCATCCTGATGAAATTTCGGCTCCCTGCTAGGAATCTGCCTAATTCTACAAATCCTCACAGGCCTATTCCTAGCAATACACTACACATCCGATACAATAACAGCATTTTCCTCTGTCACCCACATCTGTCGAGATGTCAATTATGGCTGAATTATTCGATATATACACGCAAACGGAGCATCAATATTTTTCATCTGTCTATTTATACATGTAGGACGAGGCCTGTATTATGGATCATACACTTTTCTAGAGACATGAAACATTGGAGTGATTCTCCTATTTACAGTT…
	Hippocamelus_antisensis_DQ379307 ATGACCAACATCCGAAAAACTCACCCACTAATAAAAATTGTAAATAACACATTTATTGATCTACCAGCTCCGTCAAATATCTCATCATGATGAAACTTCGGCTCTCTGCTAGGAATTTGCTTAATCCTACAAATTCTTACCGGCCTATTCTTAGCAATACACTACTCATCTGACACAGTAACAGCATTTTCCTCTGTCACCCATATCTGTCGAGACGTCAATTATGGCTGAATTATCCGATATATGCATGCTAACGGAGCATCAATATTTTTTATTTGCCTATTTTTACATGTAGGACGAGGACTATACTACGGATCATATACTTTCCTAGAAACATGAAACATTGGAGTAATCCTCCTATTCACA…
	Hippocamelus_antisensis_JN632646 ATGACCAACATCCGAAAAACTCACCCACTAATAAAAATTGTAAACAATGCATTTATTGATCTCCCAACTCCATCAAATATTTCATCATGATGAAACTTTGGTTCTCTGCTAGGAATTTGCCTAGTCCTACAAATTCTCACGGGCCTATTCTTAGCAATACACTATTCATCCGACACAACAACAGCATTTACTTCTGTCACCCATATCTGCCGAGACGTCAATTATGGCTGAATTATTCGATATATGCATGCCAACGGAGCATCAATATTCTTTATTTGCTTATTTATACATGTAGGACGAGGACTATACTACGGATCATATACTTTCCTAGAAACATGAAACATTGGAGTAATCCTCCTATTCACG…
	Hippocamelus_antisensis_470235226 ATGACCAACATCCGAAAAACTCACCCACTAATAAAAATTGTAAACAATGCATTTATTGATCTCCCAACTCCATCAAATATTTCATCATGATGAAACTTTGGTTCTCTGCTAGGAATTTGCCTAGTCCTACAAATTCTCACGGGCCTATTCTTAGCAATACACTATTCATCCGACACAACAACAGCATTTACTTCTGTCACCCATATCTGCCGAGACGTCAATTATGGCTGAATTATTCGATATATGCATGCCAACGGAGCATCAATATTCTTTATTTGCTTATTTATACATGTAGGACGAGGACTATACTACGGATCATATACTTTCCTAGAAACATGAAACATTGGAGTAATCCTCCTATTCAC…
	Hippocamelus_antisensis_GU190862 ??????????????????????????????????????????????????????????????????????????????????????????????????????????????????????????????????????????????????????????????????????????TGACACAGTAACAGCATTTTCCTCTGTCACCCATATCTGTCGAGACGTCAATTATGGCTGAATTATCCGATATATGCATGCTAACGGAGCATCAATATTTTTTATTTGCCTATTTTTACATGTAGGACGAGGACTATACTACGGATCATATACTTTCCTAGAAACATGAAACATTGGAGTAATCCTCCTATTCACA…
	Hippocamelus_bisulcus_GU190863 ??????????????????????????????????????????????????????????????????????????????????????????????????????????????????????????????????????????????????????????????????????????CGATACAACAACAGCATTTACTTCTGTCACCCATATTTGCCGAGACGTCAACTATGGCTGAATTATTCGATACATACATGCCAACGGAGCATCAATATTTTTTATTTGCTTATTCATACATGTAGGACGAGGACTATACTATGGATCATACACTTTTCTAGAAACATGAAACATTGGAGTAGTTCTCCTATTTACAGT…
	Hippocamelus_bisulcus_DQ789178 ?????????????GAAAAACTCACCCACTAATAAAAATTGTAAATAACGCATTTATTGATCTCCCAACTCCATCTAACATTTCATCATGATGAAACTTTGGTTCTCTGCTAGGAATTTGCCTAATCCTACAAATTCTCACTGGCCTATTCTTAGCAATACACTATTCATCCGATACAACAACAGCATTTACTTCTGTCACCCATATTTGCCGAGACGTCAACTATGGCTGAATTATTCGATATATACATGCCAACGGAGCATCAATATTTTTTATTTGCTTATTCATACATGTAGGACGAGGACTATACTATGGATCATACACTTTTCTAGAAACATGAAACATTGGAGTAGTTCTCCTATTTACAGT…
	Hippocamelus_bisulcus_DQ789177 ?????????????GAAAAACTCACCCACTAATAAAAATTGTAAATAACGCATTTATTGATCTCCCAACTCCATCTAACATTTCATCATGATGAAACTTTGGTTCTCTGCTAGGAATTTGCCTAATCCTACAAATTCTCACTGGCCTATTCTTAGCAATACACTATTCATCCGATACAACAACAGCATTTACTTCTGTCACCCATATTTGCCGAGACGTCAACTATGGCTGAATTATTCGATACATACATGCCAACGGAGCATCAATATTTTTTATTTGCTTATTCATACATGTAGGACGAGGACTATACTATGGATCATACACTTTTCTAGAAACATGAAACATTGGAGTAGTTCTCCTATTTACAGT…
	Hydropotes_inermis_AJ000028 ATGACTAATATGCGAAAAACACACCCACTAATAAAAATTGTAAATAATGCATTCATTGATCTCCCAGCCCCATCAAATATCTCATCATGATGAAATTTTGGCTCCCTATTAGGAATTTGTTTAATTTTACAAATCCTTACAGGCCTCTTTCTAGCAATACACTACACATCCGACACAATAACAGCATTCTCCTCTGTCACTCATATCTGCCGAGACGTTAACTATGGCTGAATTATCCGATACATGCATGCAAACGGAGCATCAATATTTTTTATCTGCTTATTTCTACACGTAGGACGAGGCCTATATTATGGATCTTACACTTTCCTAGAAACATGAAACATTGGAGTAATTCTCCTATTCACAGTAAT…
	Mazama_americana_DQ789217 ?????????????GAAAAACTCACCCACTTATAAAAATTGTAAACAACGCATTCATTGATCTCCCAACCCCATCAAACATTTCATCATGATGAAACTTCGGCTCTCTGCTAGGAATTTGCTTAATTCTACAAATTCTCACTGGCCTATTCCTAGCAATACATTATACATCCGACACAATAACAGCATTTTCCTCTGTCACCCATATCTGTCGAGACGTCAATTATGGCTGAATTATTCGATATATACATGCCAATGGAGCATCTATATTTTTCATCTGCCTATTTATGCATGTAGGACGAGGACTGTACTACGGATCATATACTTTCTTAGAAACATGAAATATTGGGGTAATTCTCCTATTTACAGTTATAG…
	Mazama_americana_DQ789209 ?????????????GAAAAACTCACCCACTGATAAAAATTGTAAACAACGCATTCATTGATCTCCCAGCCCCATCAAACATTTCATCATGATGAAACTTCGGCTCTCTGCTAGGAATTTGCTTAATTCTACAAATTCTCACCGGCCTATTCCTAGCAATACACTATACATCCGACACAATAACAGCATTTTCCTCTGTCACCCATATCTGTCGAGACGTCAATTATGGCTGAATCATTCGATATATACATGCCAATGGAGCATCCATATTTTTCATCTGCCTATTTATGCATGTAGGACGAGGACTATACTACGGATCATATACTTTCTTAGAAACATGAAATATTGGGGTAATTCTCCTATTTACAATTATAG…
	Mazama_americana_DQ789221 ?????????????GAAAAACCCATCCACTAATAAAAATTGTAAACAACGCATTCATTGATCTTCCAGCTCCATCAAACATTTCATCATGATGAAACTTCGGCTCTCTGCTAGGAATTTGCTTAATTCTACAAATTCTCACTGGCCTATTCCTAGCAATACATTATACATCCGATACAATAACAGCATTTTCCTCTGTCACCCACATCTGTCGAGACGTCAATTATGGCTGAATCATTCGATATATACATGCCAATGGAGCATCTATATTTTTCATCTGCCTATTTATACATGTAGGACGAGGACTATACTATGGATCATATACTTTCTTAGAAACATGAAATATTGGGGTAATTCTCCTATTTACAGTTATAG…
	Mazama_americana_DQ789201 ?????????????GAAAAACCCATCCACTAATAAAAATTGTAAACAACGCATTCATTGATCTTCCAGCTCCATCAAACATTTCATCATGATGAAACTTCGGCTCTCTGCTAGGAATTTGCTTAATTCTACAAATTCTCACTGGCCTATTCCTAGCAATACATTATACATCCGATACAATAACAGCATTTTCCTCTGTCACCCACATCTGTCGAGACGTCAATTATGGCTGAATCATTCGATATATACATGCCAATGGAGCATCCATATTTTTCATCTGCCTATTTATACATGTAGGACGAGGACTATACTATGGATCATATACTTTCTTAGAAACATGAAATATTGGGGTAATTCTCCTATTTACAGTTATAG…
	Mazama_americana_DQ789219 ?????????????GAAAAACTCACCCACTGATAAAAATTGTAAATAACGCATTCATTGATCTCCCAGCCCCATCAAACATCTCATCATGATGAAACTTCGGCTCTCTGCTAGGAATTTGCTTAATTCTACAAATTCTCACTGGCCTATTCCTAGCAATACACTATACATCCGACACAATAACAGCATTTTCCTCTGTCACCCATATCTGTCGAGACGTCAATTATGGCTGAATCATTCGATATATACATGCCAATGGAGCATCCATATTTTTCATCTGCCTATTTATGCATGTAGGACGAGGACTATACTATGGATCATATACTTTCCTAGAAACATGAAATATCGGAGTAATTCTCCTATTTACAGTTATAG…
	Mazama_americana_DQ789204 ?????????????GAAAAACCCATCCACTAATAAAAATTGTAAACAACGCATTCATTGATCTTCCAGCTCCATCAAACATTTCATCATGATGAAACTTCGGCTCTCTGCTAGGAATTTGCTTAATTCTACAAATTCTCACTGGCCTATTCCTAGCAATACATTATACATCCGATACAATAACAGCATTTTCCTCTGTCACCCACATCTGTCGAGACGTCAATTATGGCTGAATCATTCGATATATACATGCCAATGGAGCATCCATATTTTTCATCTGCCTATTTATACATGTAGGACGAGGACTATACTATGGATCATATACTTTCTTAGAAACATGAAATATTGGGGTAATTCTCCTATTTACAGTTATAG…
	Mazama_americana_JN632656 ATGACCAATATCCGAAAAACCCATCCACTAATAAAAATTGTAAACAACGCATTCATTGATCTTCCAGCTCCATCAAACATTTCATCATGATGAAACTTCGGCTCTCTGCTAGGAATTTGCTTAATTCTACAAATTCTCACTGGCCTATTCCTAGCAATACATTATACATCCGATACAATAACGGCATTTTCCTCTGTCACCCACATCTGTCGAGACGTCAATTATGGCTGAATCATTCGATATATACATGCCAATGGAGCATCCATATTTTTCATCTGCCTATTTATACATGTAGGACGAGGACTATACTACGGATCATATACTTTCTTAGAAACATGAAATATTGGGGTAATTCTCCTATTTACAGTTATAG…
	Mazama_americana_JN632657 ATGACCAACATCCGAAAAACTCACCCACTGATAAAAATTGTAAACAACGCATTCATTGATCTCCCAGCCCCATCAAACATCTCATCATGATGAAACTTCGGCTCTCTACTAGGAATTTGCTTAATTCTACAAATTCTTACTGGCTTATTCCTAGCAATACATTATACATCCGACACAATAACAGCATTTTCCTCTGTTACCCATATCTGTCGAGACGTCAATTATGGCTGAATCATTCGATATATACATGCCAATGGAGCATCCATATTTTTCATCTGCCTATTTATGCATGTAGGACGAGGACTATACTACGGATCATATACTTTCCTAGAAACATGAAACATTGGAGTAATTCTTCTATTTACAGTTATAG…
	Mazama_americana_475655896 ATGACCAATATCCGAAAAACCCATCCACTAATAAAAATTGTAAACAACGCATTCATTGATCTTCCAGCTCCATCAAACATTTCATCATGATGAAACTTCGGCTCTCTGCTAGGAATTTGCTTAATTCTACAAATTCTCACTGGCCTATTCCTAGCAATACATTATACATCCGATACAATAACGGCATTTTCCTCTGTCACCCACATCTGTCGAGACGTCAATTATGGCTGAATCATTCGATATATACATGCCAATGGAGCATCCATATTTTTCATCTGCCTATTTATACATGTAGGACGAGGACTATACTACGGATCATATACTTTCTTAGAAACATGAAATATTGGGGTAATTCTCCTATTTACAGTTATA…
	Mazama_bororo_DQ789187 ?????????????GAAAAACTCACCCACTGATAAAAATTGTAAACAACGCATTCATTGACCTCCCAGCTCCATCAAACATCTCATCATGATGAAACTTCGGCTCTCTGCTAGGAATTTGCTTAATTCTACAAATTCTTACTGGCCTATTCCTAGCAATACATTATACATCCGACACAATAACAGCATTTTCCTCTGTCACCCATATCTGTCGAGACGTCAATTATGGCTGAATCATTCGATATATACATGCCAATGGAGCATCCATATTTTTCATCTGCCTATTTATGCATGTAGGACGAGGACTATACTACGGATCATACACTTTCCTGGAAACATGAAATATTGGAGTAATCCTCCTATTTACAATTATAGCCA…
	Mazama_bororo_DQ789231 ?????????????GAAAAACTCACCCACTGATAAAAATTGTAAACAACGCATTCATTGACCTCCCAGCTCCATCAAACATCTCATCATGATGAAACTTCGGCTCTCTGCTAGGAATTTGCTTAATTCTACAAATTCTTACTGGCCTATTCCTAGCAATACATTATACATCCGACACAATAACAGCATTTTCCTCTGTCACCCATATCTGTCGAGACGTCAATTATGGCTGAATCATTCGATATATACATGCCAATGGAGCATCCATATTTTTCATCTGCCTATTTATGCATGTAGGACGAGGACTATACTACGGATCATACACTTTCCTGGAAACATGAAATATTGGAGTAATCCTCCTATTTACAATTATAGCCA…
	Mazama_bororo_DQ789228 ?????????????GAAAAACTCACCCACTGATAAAAATTGTAAACAACGCATTCATTGACCTCCCAGCTCCATCAAACATCTCATCATGATGAAACTTCGGCTCTCTGCTAGGAATTTGCTTAATTCTACAAATTCTTACTGGCCTATTCCTAGCAATACATTATACATCCGACACAATAACAGCATTTTCCTCTGTCACCCATATCTGTCGAGACGTCAATTATGGCTGAATCATTCGATATATACATGCCAATGGAGCATCCATATTTTTCATCTGCCTATTTATGCATGTAGGACGAGGACTATACTACGGATCATACACTTTCCTGGAAACATGAAATATTGG?????????????????????????????…
	Mazama_gouazoupira_DQ379308 ATGACCAACATCCGAAAAACTCACCCACTAATAAAAATTGTAAACAATGCATTTATTGATCTCCCAGCTCCATCAAACATCTCATCATGATGAAACTTTGGCTCTTTGTTAGGAATCTGCTTAATTCTACAAATCCTTACTGGTCTATTTCTAGCAATACATTACTCATCCGACACAATAACAGCATTTTCCTCTGTCACCCATATCTGTCGAGACGTCAATTACGGCTGGATTATTCGATATATGCATGCCAACGGAGCATCAATATTTTTCATCTGCCTATTTATACATGTAGGACGAGGGTTATACTATGGATCATATACTTTTTTAGAAACATGAAACATTGGAGTAATTCTCCTATTTACAGTAAT…
	Mazama_gouazoupira_470235324 ATGACCAACATCCGAAAAACTCACCCACTAATAAAAATTGTAAATAACGCATTTATTGATCTCCCAGCTCCATCAAATATCTCATCATGATGAAACTTTGGTTCTCTACTAGGAATTTGCTTGATTCTACAAATCCTTACTGGCCTATTCTTAGCAATACACTATTCATCCGACACAACAACAGCATTTTCCTCTGTTACCCATATTTGCCGAGACGTCAATTATGGCTGAATTATTCGATATATACATGCCAACGGAGCATCAATATTTTTCATTTGCTTATTTATACATGTAGGACGGGGACTATACTATGGATCATATACTTTCTCAGAAACATGAAACATTGGAGTAATTCTCCTATTTACGGTAA…
	Mazama_gouazoupira_JN632658 ATGACCAACATCCGAAAAACTCACCCACTAATAAAAATTGTAAATAACGCATTTATTGATCTCCCAGCTCCATCAAATATCTCATCATGATGAAACTTTGGTTCTCTACTAGGAATTTGCTTGATTCTACAAATCCTTACTGGCCTATTCTTAGCAATACACTATTCATCCGACACAACAACAGCATTTTCCTCTGTTACCCATATTTGCCGAGACGTCAATTATGGCTGAATTATTCGATATATACATGCCAACGGAGCATCAATATTTTTCATTTGCTTATTTATACATGTAGGACGGGGACTATACTATGGATCATATACTTTCTCAGAAACATGAAACATTGGAGTAATTCTCCTATTTACGGTAAT…
	Mazama_nana_DQ789214 ?????????????GAAAAACTCACCCACTGATAAAAATTGTAAACAACGCATTCATTGACCTCCCAGCCCCATCAAACATTTCATCATGATGAAACTTCGGCTCTCTGCTAGGAATTTGCTTAATTCTACAAATTCTTACTGGCCTATTCCTAGCAATACATTATACATCCGACACAATAACAGCATTTTCCTCTGTCACCCATATCTGTCGAGACGTCAATTATGGCTGAATCATTCGATATATACATGCCAATGGAGCATCCATATTTTTCATCTGCCTATTTATGCATGTAGGACGAGGACTATACTACGGATCATATACTTTCCTAGAAACATGAAATATTGGAGTAATTCTCCTATTTACAGTTATAGCCACA…
	Mazama_nana_DQ789210 ?????????????GAAAAACTCACCCACTGATAAAAATTGTAAACAACGCATTCATTGACCTCCCAGCCCCATCAAACATTTCATCATGATGAAACTTCGGCTCTCTGCTAGGAATTTGCTTAATTCTACAAATTCTTACTGGCCTATTCCTAGCAATACATTATACATCCGACACAATAACAGCATTTTCCTCTGTCACCCATATCTGTCGAGACGTCAATTATGGCTGAATCATTCGATACATACATGCCAACGGAGCATCCATATTTTTCATCTGCCTATTTATGCATGTAGGACGAGGACTATACTACGGATCATATACTTTCCTAGAAACATGAAATATTGGAGTAATTCTCCTATTTACAGTTATAGCCACA…
	Mazama_nana_DQ789227 ?????????????GAAAAACTCACCCACTGATAAAAATTGTAAACAACGCATTCATTGACCTCCCAGCCCCATCAAACATTTCATCATGATGAAACTTCGGCTCTCTGCTAGGAATTTGCTTAATTCTACAAATTCTTACTGGCCTATTCCTAGCAATACATTATACATCCGACACAATTACAGCATTTTCCTCTGTCACCCATATCTGTCGAGACGTCAATTATGGCTGAATCATTCGATACATACATGCCAACGGAGCATCCATATTTTTCATCTGCCTATTTATGCATGTAGGACGAGGACTATACTACGGATCATATACTTTCCTAGAAACATGAAATATTGGAGTAATTCTCCTATTTACAGTTATAGCCACA…
	Mazama_nemorivaga_685496577 ATGGCCAACATTCGAAAAACTCACCCACTAATAAAGATTGTAAATAATGCATTCATTGATCTCCCAGCTCCATCAAACATCTCATCATGATGAAACTTTGGCTCTCTGCTAGGAATCTGCTTAATTCTACAGATCCTTACCGGCCTATTTCTAGCAATACATTACTCATCCGACACAATAACAGCATTTTCCTCTGTCACCCATATCTGCCGAGACGTCAATTATGGTTGAATTATTCGATATATGCATGCCAACGGAGCATCAATATTTTTCATCTGCCTATTCATACATGTAGGACGAGGGTTATACTATGGATCATATACTTTTTTAGAAACATGAAACATTGGAGTAATTCTCCTATTTACGGTAAT…
	Mazama_nemorivaga_JN632660 ATGACCAACATCCGAAAAACTCACCCACTAATAAAAATTGTAAACAATGCATTTATTGATCTCCCAGCTCCATCAAACATCTCATCATGATGAAACTTTGGCTCTTTGTTAGGAATCTGCTTAATTCTACAAATCCTTACTGGTCTATTTCTAGCAATACATTACTCATCCGACACAATAACAGCATTTTCCTCTGTCACCCATATCTGTCGAGACGTCAATTACGGCTGGATTATTCGATATATGCATGCCAACGGAGCATCAATATTTTTCATCTGCCTATTTATACATGTAGGACGAGGGTTATACTATGGATCATATACTTTTTTAGAAACATGAAACATTGGAGTAATTCTCCTATTTACAGTAATA…
	Mazama_nemorivaga_JN632659 ATGGCCAACATTCGAAAAACTCACCCACTAATAAAGATTGTAAATAATGCATTCATTGATCTCCCAGCTCCATCAAACATCTCATCATGATGAAACTTTGGCTCTCTGCTAGGAATCTGCTTAATTCTACAGATCCTTACCGGCCTATTTCTAGCAATACATTACTCATCCGACACAATAACAGCATTTTCCTCTGTCACCCATATCTGCCGAGACGTCAATTATGGTTGAATTATTCGATATATGCATGCCAACGGAGCATCAATATTTTTCATCTGCCTATTCATACATGTAGGACGAGGGTTATACTATGGATCATATACTTTTTTAGAAACATGAAACATTGGAGTAATTCTCCTATTTACGGTAATA…
	Mazama_nemorivaga_DQ789205 ?????????????GAAAAACTCACCCACTAATAAAAATTGTAAATAATGCATTCATTGATCTCCCAGCCCCATCAAATATCTCATCATGATGAAACTTTGGCTCTCTGCTAGGAATCTGCTTAATTCTACAGATCCTTACCGGCCTATTTCTAGCAATACACTATTCATCCGACACAATAACAGCATTTTCCTCTGTCACCCATATCTGTCGAGACGTCAATTATGGTTGAATTATTCGATATATGCATGCCAACGGAGCATCAATATTTTTCATCTGCTTATTTATACATGTAGGACGAGGGTTATACTATGGATCATATACTTTTTTAGAAACATGAAACATTGGAGTAGTTCTCCTATTTACGGTAATA…
	Mazama_nemorivaga_DQ789206 ?????????????GAAAAACTCACCCACTAATAAAGATTGTAAATAATGCATTCATTGATCTCCCAGCTCCATCAAACATCTCATCATGATGAAACTTTGGCTCTCTGCTAGGAATCTGCTTAATTCTACAGATCCTTACCGGCCTATTTCTAGCAATACATTACTCATCCGACACAATAACAGCATTTTCCTCTGTCACCCATATCTGCCGAGACGTCAATTATGGTTGAATTATTCGATATATGCATGCCAACGGAGCATCAATATTTTTCATCTGCCTATTCATACATGTAGGACGAGGGTTATACTATGGATCATATACTTTTTTAGAAACATGAAACATTGGAGTAATTCTCCTATTTACGGTAATA…
	Mazama_nemorivaga_DQ789226 ?????????????GAAAAACTCACCCACTAATAAAAATTGTAAATAATGCATTCATTGATCTCCCAGCCCCATCAAATATCTCATCATGATGAAACTTTGGCTCTCTGCTAGGAATCTGCTTAATTCTACAGATCCTTACCGGCCTATTTCTAGCAATACATTACTCATCCGACACAATAACAGCATTTTCCTCTGTCACCCATATCTGTCGAGACGTCAATTATGGTTGAATTATTCGATATATGCATGCCAACGGAGCATCAATATTTTTCATCTGCTTATTTATACATGTAGGACGAGGGTTATACTATGGATCATATACTTTTCTAGAAACATGAAACATTGGAGTAGTTCTCCTATTTACGGTAATA…
	Mazama_pandora_KC146954 ????????????????????CCACCCACTAATAAAAATTGTAAACAACGCATTCATTGATCTCCCAGCCCCATCAAATATCTCATCATGATGAAACTTCGGCTCTCTATTAGGAATTTGCTTAATTTTACAAATTCTTACTGGTCTATTCCTAGCAATACATTACACATCCGACACAATAACAGCATTTTCCTCCGTCACCCACATTTGCCGAGACGTCAATTATGGCTGAATCATTCGATATATACATGCCAACGGAGCATCTATATTTTTTATCTGCCTATTTATGCACGTAGGACGAGGACTATACTACGGATCATACACTTTCTTAGAAACGTGAAATATTGGGGTAATTCTCCTATTTACAGTTATAGCC…
	Mazama_pandora_KC146955 ???????????????????CCCACCCACTAATAAAAATTGTAAACAACGCATTCATTGATCTCCCAGCCCCATCAAATATCTCATCATGATGAAACTTCGGCTCTCTATTAGGAATTTGCTTAATTTTACAAATTCTTACTGGTCTATTCCTAGCAATACATTACACATCCGACACAATAACAGCATTTTCCTCCGTCACCCACATTTGCCGAGACGTCAATTATGGCTGAATCATTCGATATATACATGCCAACGGAGCATCTATATTTTTTATCTGCCTATTTATGCACGTAGGACGAGGACTATACTACGGATCATACACTTTCTTAGAAACGTGAAATATTGGGGTAATTCTCCTATTTACAGTTATAGCC…
	Mazama_rufina_470235338 ATGACCAATATTCGAAAAACTCATCCACTAATAAAAATTGTAAACAATGCACTCATTGATCTCCCAGCCCCATCAAACATTTCATCATGATGAAATTTCGGCTCTTTATTAGGAATTTGCCTAATTCTACAAATTCTTACTGGCCTATTTCTAGCAATACACTACACATCCGACACAATAACAGCATTTTCCTCTGTAACTCATATCTGTCGAGACGTTAATTATGGCTGAATTATTCGATATATACATGCCAACGGAGCATCAATATTTTTCATCTGCCTATATATACATGTAGGACGAGGACTATATTATGGATCATATACCTTTTTAGAAACATGGAACATTGGAGTAATTCTCTTATTCACAATTATAGCC…
	Mazama_rufina_JN632661 ATGACCAATATTCGAAAAACTCATCCACTAATAAAAATTGTAAACAATGCACTCATTGATCTCCCAGCCCCATCAAACATTTCATCATGATGAAATTTCGGCTCTTTATTAGGAATTTGCCTAATTCTACAAATTCTTACTGGCCTATTTCTAGCAATACACTACACATCCGACACAATAACAGCATTTTCCTCTGTAACTCATATCTGTCGAGACGTTAATTATGGCTGAATTATTCGATATATACATGCCAACGGAGCATCAATATTTTTCATCTGCCTATATATACATGTAGGACGAGGACTATATTATGGATCATATACCTTTTTAGAAACATGGAACATTGGAGTAATTCTCTTATTCACAATTATAGCCA…
	Mazama_temama_KC146957 ?????????????????????CACCCACTAATAAAAATTGTAAACAATGCATTCATTGACCTCCCAGCCCCATCAAACATTTCATCATGATGAAACTTCGGCTCCCTACTAGGAATTTGCTTAATTCTACAAATTCTTACTGGCTTATTCTTAGCAATACATTATACATCAGACACAATAACAGCATTTTCCTCTGTCACCCATATCTGTCGAGACGTCAATTATGGCTGAATCATTCGATATATACATGCCAATGGAGCATCCATATTTTTCATCTGCCTATTTTTACATGTAGGACGAGGACTATATTACGGATCATATACATTCTTAGAAACATGAAATATTGGAGTAATTCTCCTATTTACAGTTATAGCCA…
	Mazama_temama_KC146959 ??????????????????????ACCCACATATAAAAATTGTAAACAATGCATTCATTGACCTCCCAGCCCCATCAAACATTTCATCATGATGAAACTTCGGCTCCCTACTAGGAATTTGCTTAATTCTACAAATTCTTACTGGCTTATTCTTAGCAATACATTATACATCAGACACAATAACAGCATTTTCCTCTGTCACCCATATCTGTCGAGACGTCAATTATGGCTGAATCATTCGATATATACATGCCAATGGAGCATCCATATTTTTCATCTGCCTATTTTTACATGTAGGACGAGGACTATACTACGGATCATATACATTCTTAGAAACATGAAATATTGGAGTAATTCTCCTATTTACAGTTATAGCCA…
	Mazama_temama_KC146956 ????????????????????CCACCCACTAATAAAAATTGTAAACAATGCATTCATTGACCTCCCAGCCCCATCAAACATTTCATCATGATGAAACTTCGGCTCCTTACTAGGAATTTGCTTAATTCTACAAATTCTTACTGGCTTATTCTTAGCAATACATTATACATCAGACACAATAACAGCATTTTCCTCTGTCACCCATATCTGTCGAGACGTCAATTATGGCTGAATCATTCGATATATACATGCCAATGGAGCATCCATATTTTTCATCTGCCTATTTTTACATGTAGGACGAGGACTATACTACGGATCATATACATTCTTAGAAACATGAAATATTGGAGTAATTCTCCTATTTACAGTTATAGCCA…
	Mazama_temama_KC146958 ???????????????????CCCACCCACTAATAAAAATTGTAAACAATGCATTCATTGACCTCCCAGCCCCATCAAACATTTCATCATGATGAAACTTCGGCTCCCTACTAGGAATTTGCTTAATTCTACAAATTCTTACTGGCTTATTCTTAGCAATACATTATACATCAGACACAATAACAGCATTTTCCTCTGTCACCCATATCTGTCGAGACGTCAATTATGGCTGAATCATTCGATATATACATGCCAATGGAGCATCTATATTTTTCATCTGCCTATTTTTACATGTAGGACGAGGACTATACTACGGATCATATACATTCTTAGAAACATGAAATATTGGAGTAATTCTCCTATTTACAGTTATAGCCA…
	Megaloceros_giganteus_AM182645 ATGACCAATATCCGAAAAACCCACCCACTAATAAAAATCGTAAACAACGCATTCATTGATCTCCCAGCCCCATCAAATATTTCATCCTGATGAAATTTCGGCTCCCTATTAGGAATTTGCTTAATTTTACAAATCCTTACAGGCCTATTCCTAGCGATACACTATACATCCGATACAATAACAGCATTTTCCTCTGTCACCCACATCTGTCGAGACGTCAATTACGGCTGAATTATCCGATATATACACGCAAACGGAGCATCAATATTCTTCATCTGCCTATTCATGCATGTAGGACGAGGCCTATACTACGGATCGTATACTTTTCTAGAAACATGAAACATTGGAGTAATTCTCCTATTTACAGT…
	Megaloceros_giganteus_AM182644 ATGACCAATATCCGAAAAACCCACCCACTAATAAAAATCGTAAACAACGCATTCATTGATCTCCCAGCCCCATCAAATATTTCATCCTGATGAAATTTCGGCTCCCTATTAGGAATTTGCTTAATTTTACAAATCCTTACAGGCCTATTCCTAGCGATACACTATACATCCGATACAATAACAGCATTTTCCTCTGTCACCCACATCTGTCGAGACGTCAATTACGGCTGAATTATCCGATATATACACGCAAACGGAGCATCAATATTCTTCATCTGCCTATTCATGCATGTAGGACGAGGTCTATACTACGGATCATATACTTTTCTAGAAACATGAAACATTGGAGTAATTCTCCTATTTACAGT…
	Muntiacus_crinifrons_AY239042 ATGACAAATATTCGAAAAACCCACCCACTAATAAAAATTGTAAACAATGCATTCATTGACCTCCCAGCCCCATCAAACATCTCATCCTGATGAAACTTCGGCTCCCTACTAGGAATTTGCTTAATCCTACAAATCCTCACAGGCCTATTCCTAGCAATACACTATACATCCGACACAATAACAGCATTCTCCTCGGTTACCCATATCTGCCGAGACGTCAACTATGGCTGAATCATCCGATATATACACGCAAACGGAGCATCAATATTTTTTATTTGCCTATTTATCCACGTAGGACGAGGTCTATACTATGGATCATATACTTTTCTAGAAACATGAAACATTGGAGTAATTCTCCTATTTACAGTT…
	Muntiacus_crinifrons_DQ445734 ATGACAAATATTCGAAAAACACACCCACTAATAAAAATTGTAAACAATGCATTAATTGACCTCCCAGCCCCATCAAACATTTCATCCTGATGAAACTTCGGCTCCCTACTAGGAATTTGCTTAATCCTACAAATTCTCACAGGCCTATTCCTAGCAATACACTACACATCCGACACAATAACAGCATTCTCCTCGGTCACCCATATCTGCCGAGACGTCAACTACGGCTGAATCATCCGATATATACACGCAAACGGAGCATCAATATTTTTTATTTGCCTATTTATCCACGTAGGACGAGGTCTATACTATGGATCATATACTTTTCTAGAAACATGAAACATTGGAGTAATTCTCCTATTTACAGTT…
	Muntiacus_crinifrons_NC004577 ATGACAAATATTCGAAAAACCCACCCACTAATAAAAATTGTAAACAATGCATTCATTGACCTCCCAGCCCCATCAAACATCTCATCCTGATGAAACTTCGGCTCCCTACTAGGAATTTGCTTAATCCTACAAATCCTCACAGGCCTATTCCTAGCAATACACTATACATCCGACACAATAACAGCATTCTCCTCGGTTACCCATATCTGCCGAGACGTCAACTATGGCTGAATCATCCGATATATACACGCAAACGGAGCATCAATATTTTTTATTTGCCTATTTATCCACGTAGGACGAGGTCTATACTATGGATCATATACTTTTCTAGAAACATGAAACATTGGAGTAATTCTCCTATTTACAGTT…
	Muntiacus_crinifrons_DQ445732 ATGACAAATTGTCTAAAGACCCACCCACTAATAAAAATTGTAAACAACGCATTCATTGACCTCCCAGCCCCATCAAACATTTCATCCTGATGAAACTTCGGCTCCCTACTAGGAATTTGCTTAATCCTACAAATTCTCACAGGCCTATTCCTAGCAATACACTACACATCCGACACAATAACAGCATTCTCCTCGGTCACCCATATCTGCCGAGACGTCAACTATGGCTGAATCATCCGATATATACACGCAAACGGAGCATCAATATTTTTTATTTGCCTATTCATCCACGTAGGACGAGGTCTATACTATGGATCATATACTTTTCTAGAAACATGAAACATTGGAGTAATTCTCCTATTTACAGTT…
	Muntiacus_crinifrons_DQ445735 ATGACAAATTGTCGAAAGACCCACCCACTAATAGAATTTGTAAACAATGCATTCATTGACCTCCCAGCCCCATCAAACATTTCATCCTGATGAAACTTCGGCTCCCTACTAGGAATTTGCTTAATCCTACAAATTCTCACAGGCCTATTCCTAGCAATACACTACACATCCGACACAATAACAGCATTCTCCTCGGTCACCCATATCTGCCGAGACGTCAACTATGGCTGAATCATCCGATATATACACGCAAACGGAGCATCAATATTTTTTATTTGCCTATTCATCCACGTAGGACGAGGTCTATACTATGGATCATATACTTTTCTAGAAACATGAAACATTGGAGTAATTCTCCTATTTACAGTT…
	Muntiacus_crinifrons_DQ445733 ATGACAAATATTCGAAAAACCCACCCACTAATAGAAATTGTAAACAATGCATTCATTGACCTCCCAGCCCCATCAAACATTTCATCCTGATGAAACTTCGGCTCCCTACTAGGAATTTGCTTAATCCTACAAATTCTCACAGGCCTATTCCTAGCAATACACTACACATCCGACACAATAACAGCATTCTCCTCGGTCACCCATATCTGCCGAGACGTCAACTACGGCTGAATCATCCGATATATACACGCAAACGGAGCATCAATATTTTTTATTTGCCTATTTATCCACGTAGGACGAGGTCTATACTATGGATCATATACTTTTCTAGAAACATGAAACATTGGAGTAATTCTCCTATTTACAGTT…
	Muntiacus_feae_AF042721 ???????????????????????????????????????????????????????????????????????????????????????????????????????????????????????????????????????????????????????????????????????????????????????????????????????????????????????????????????????????????????????????????????????????????????????????????????????????????????????????????????????????????????????????????????????????????????????…
	Muntiacus_muntjak_NC004563 ATGACAAATATTCGAAAAACCCACCCACTAATAAAAATTGTAAACAACGCATTCATTGACCTCCCAGCCCCATCAAACATTTCATCTTGATGAAACTTTGGCTCCCTACTAGGAATTTGCTTAATTCTACAAATCCTCACAGGCCTATTCCTAGCAATACACTACACATCCGACACAATAACAGCATTCTCCTCAGTTACCCATATCTGCCGAGACGTCAACTATGGCTGAATTATCCGATATATACACGCGAACGGAGCATCAATATTTTTTATTTGCCTATTTATTCACGTAGGACGAGGCCTATACTATGGATCATATACCTTTCTAGAAACATGAAATATTGGAGTAATCCTCCTATTTACAGTTATA…
	Muntiacus_muntjak_AY225986 ATGACAAATATTCGAAAAACCCACCCACTAATAAAAATTGTAAACAACGCATTCATTGACCTCCCAGCCCCATCAAACATTTCATCTTGATGAAACTTTGGCTCCCTACTAGGAATTTGCTTAATTCTACAAATCCTCACAGGCCTATTCCTAGCAATACACTACACATCCGACACAATAACAGCATTCTCCTCAGTTACCCATATCTGCCGAGACGTCAACTATGGCTGAATTATCCGATATATACACGCGAACGGAGCATCAATATTTTTTATTTGCCTATTTATTCACGTAGGACGAGGCCTATACTATGGATCATATACCTTTCTAGAAACATGAAATATTGGAGTAATCCTCCTATTTACAGTTATA…
	Muntiacus_muntjak_AF042718 ATGACAAATATTCGAAAAACCCACCCACTAATAAAAATTGTAAACAATGCATTCATTGATCTCCCAGCCCCATCAAATATCTCATCTTGATGAAACTTTGGCTCCCTACTAGGAATCTGCTTAATTCTACAAATCCTCACAGGCCTATTTCTAGCAATGCACTACACATCCGACACAATAACAGCATTCTCCTCGGTCACCCATATCTGCCGAGACGTCAACTATGGCTGAATCATCCGATATATACACGCAAACGGAGCATCAATATTTTTCATTTGCTTATTTATTCATGTAGGACGAGGCCTATACTATGGATCATACACCTTCCTAGAAACATGAAACATTGGAGTGATTCTTTTATTTACAGTTATA…
	Muntiacus_putaoensis_EF523665 ATGACAAACATTCGAAAAACCCACCCACTAATAAAAATTGTAAACAATGCATTCATTGACCTCCCAGCCCCATCAAACATTTCATCTTGATGAAACTTTGGCTCCCTACTAGGAATCTGCTTAATCCTACAAATCCTCACAGGCCTATTTCTAGCAATGCACTACACATCCGACACAATAACAGCATTCTCCTCGGTTACCCATATCTGCCGAGACGTCAACTATGGCTGAATTATCCGATACATACACGCAAACGGAGCATCAATATTTTTTATTTGCTTATTTATTCATGTAGGACGAGGCCTATACTATGGATCATACAGCTTCCTAGAAACATGAAACATTGGAGTAATTCTTCTATTTACAGTT…
	Muntiacus_putaoensis_EF523666 ATGACAAACATTCGAAAAACCCACCCACTAATAAAAATTGTAAACAATGCATTCATTGACCTCCCAGCCCCATCAAACATTTCATCTTGATGAAACTTTGGCTCCCTACTAGGAATCTGCTTAATCCTACAAATCCTCACAGGCCTATTTCTAGCAATGCACTACACATCCGACACAATAACAGCATTCTCCTCGGTTACCCATATCTGCCGAGACGTCAACTATGGCTGAATTATCCGATACATACACGCAAACGGAGCATCAATATTTTTTATTTGCTTATTTATTCATGTAGGACGAGGCCTATACTATGGATCATACACCTTCCTAGAAACATGAAACATTGGAGTAATTCTTCTATTTACAGTT…
	Muntiacus_putaoensis_EF523667 ATGACAAACATTCGAAAAACCCACCCACTAATAAAAATTGTAAACAATGCATTCATTGACCTCCCAGCCCCATCAAACATTTCATCTTGATGAAACTTTGGCTCCCTACTAGGAATCTGCTTAATCCTACAAATCCTCACAGGCCTATTTCTAGCAATGCACTACACATCCGACACAATAACAGCATTCTCCTCGGTCACCCATATCTGCCGAGACGTCAACTATGGCTGAATTATCCGATACATACACGCAAACGGAGCATCAATATTTTTTATTTGCTTATTTATTCATGTAGGACGAGGCCTATACTATGGATCATACACCTTCCTAGAAACATGAAACATTGGAGTAATTCTTCTATTTACAGTT…
	Muntiacus_putaoensis_EF523668 ATGACAAACATTCGAAAAACCCACCCACTAATAAAAATTGTAAACAATGCATTCATTGACCTCCCAGCCCCATCAAACATTTCATCTTGATGAAACTTTGGCTCCCTACTAGGAATCTGCTTAATCCTACAAATCCTCACAGGCCTATTTCTAGCAATGCACTACACATCCGACACAATAACAGCATTCTCCTCGGTTACCCATATCTGCCGAGACGTCAACTATGGCTGAATTATCCGATACATACACGCAAACGGAGCATCAATATTTTTTATTTGCTTATTTATTCATGTAGGACGAGGCCTATACTATGGATCATACACCTTCCTAGAAACATGAAACATTGGAGTAATTCTTCTATTTACAGTT…
	Muntiacus_putaoensis_EF523669 ATGACAAACATTCGAAAAACCCACCCACTAATAAAAATTGTAAACAATGCATTCATTGACCTCCCAGCCCCATCAAACATTTCATCTTGATGAAACTTTGGCTCCCTACTAGGAATCTGCTTAATCCTACAAATCCTCACAGGCCTATTTCTAGCAATGCACTACACATCCGACACAATAACAGCATTCTCCTCGGTTACCCATATCTGCCGAGACGTCAACTATGGCTGAATTATCCGATACATACACGCAAACGGAGCATCAATATTTTTTATTTGCTTATTTATTCATGTAGGACGAGGCCTATACTATGGATCATACACCTTCCTAGAAACATGAAACATTGGAGTAATTCTTCTATTTACAGTT…
	Muntiacus_reevesi_NC004069 ATGACAAATATCCGAAAAACCCACCCACTAATAAAAATTGTAAACAACGCATTTATTGACCTCCCAGCCCCGTCAAATATTTCATCTTGATGAAACTTTGGCTCCCTACTAGGAATTTGCTTAATTCTACAAATCCTCACAGGCCTATTTCTAGCAATACACTATACATCCGATACAATAACAGCATTCTCCTCGGTTACCCATATCTGCCGAGACGTCAACTATGGCTGAATTATCCGATACATACACGCAAACGGAGCATCTATATTTTTTATTTGCCTATTTATCCACGTAGGACGAGGCCTATACTATGGATCATACACCTTTCTAGAAACATGAAATATTGGAGTAATTCTCCTATTTACAGTTATA…
	Muntiacus_reevesi_AF527537 ATGACAAATATCCGAAAAACCCACCCACTAATAAAAATTGTAAACAACGCATTTATTGACCTCCCAGCCCCGTCAAATATTTCATCTTGATGAAACTTTGGCTCCCTACTAGGAATTTGCTTAATTCTACAAATCCTCACAGGCCTATTTCTAGCAATACACTATACATCCGATACAATAACAGCATTCTCCTCGGTTACCCATATCTGCCGAGACGTCAACTATGGCTGAATTATCCGATACATACACGCAAACGGAGCATCTATATTTTTTATTTGCCTATTTATCCACGTAGGACGAGGCCTATACTATGGATCATACACCTTTCTAGAAACATGAAATATTGGAGTAATTCTCCTATTTACAGTTATA…
	Muntiacus_rooseveltorum_KJ425278 ATGACAAATATTCGAAAAACCCACCCACTAATAAAAATTGTAAACAATGCATTCATTGACCTCCCAGCCCCATCAAACATTTCATCTTGATGAAATTTTGGGTCCCTACTAGGAATTTGCTTAATCCTACAAATCCTCACAGGCCTATTTCTAGCAATACACTACACATCCGACACAATAACAGCATTCTCCTCGGTTACCCATATCTGCCGAGACGTCAACTATGGCTGAATCATCCGATATATACACGCAAACGGAGCATCAATATTTTTTATTTGCTTATTCATTCATGTAGGACGAGGCCTATACTATGGATCATACACCTTCCTAGAAACATGAAACATTGGAGTGATTCTTCTATTTACA…
	Muntiacus_rooseveltorum_KJ425279 ATGACAAATATTCGAAAAACCCACCCACTAATAAAAATTGTAAACAATGCATTCATTGACCTCCCAGCCCCATCAAACATTTCATCTTGATGAAATTTTGGGTCCCTACTAGGAATTTGCTTAATCCTACAAATCCTCACAGGCCTATTTCTAGCAATACACTACACATCCGACACAATAACAGCATTCTCCTCGGTTACCCATATCTGCCGAGACGTCAACTATGGCTGAATCATCCGATATATACACGCAAACGGAGCATCAATATTTTTTATTTGCTTATTCATTCATGTAGGACGAGGCCTATACTATGGATCATACACCTTCCTAGAAACATGAAACATTGGAGTGATTCTTCTATTTACA…
	Muntiacus_rooseveltorum_KJ425281 ATGACAAATATTCGAAAAACCCACCCACTAATAAAAATTGTAAACAATGCATTCATTGACCTCCCAGCCCCATCAAACATTTCATCTTGATGAAATTTTGGGTCCCTACTAGGAATTTGCTTAATCCTACAAATCCTCACAGGCCTATTTCTAGCAATACACTACACATCCGACACAATAACAGCATTCTCCTCGGTTACCCATATCTGCCGAGACGTCAACTATGGCTGAATCATCCGATATATACACGCAAACGGAGCATCAATATTTTTTATTTGCTTATTCATTCATGTAGGACGAGGCCTATACTATGGATCATACACCTTCCTAGAAACATGAAACATTGGAGTGATTCTTCTATTTACA…
	Muntiacus_rooseveltorum_KJ425282 ATGACAAATATTCGAAAAACCCACCCACTAATAAAAATTGTAAACAATGCATTCATTGACCTCCCAGCCCCATCAAACATTTCATCTTGATGAAATTTTGGGTCCCTACTAGGAATTTGCTTAATCCTACAAATCCTCACAGGCCTATTTCTAGCAATACACTACACATCCGACACAATAACAGCATTCTCCTCGGTTACCCATATCTGCCGAGACGTCAACTATGGCTGAATCATCCGATATATACACGCAAACGGAGCATCAATATTTTTTATTTGCTTATTCATTCATGTAGGACGAGGCCTATACTATGGATCATACACCTTCCTAGAAACATGAAACATTGGAGTGATTCTTCTATTTACA…
	Muntiacus_truongsonensis_KJ425276 ATGACAAATATTCGAAAAACCCACCCACTAATAAAAATTGTAAACAATGCATTCATTGATCTCCCAGCCCCATCAAATATCTCATCTTGATGAAACTTTGGCTCCCTACTAGGAATCTGCTTAATTCTACAAATCCTCACAGGCCTATTTCTAGCAATGCACTACACATCCGACACAATAACAGCATTCTCCTCGGTCACCCATATCTGCCGAGACGTCAACTATGGCTGAATCATCCGATATATACACGCAAACGGAGCATCAATATTTTTCATTTGCTTATTTATTCATGTAGGACGAGGCCTATACTATGGATCATACACCTTCCTAGAAACATGAAACATTGGAGTGATTCTTTTATTTAC…
	Muntiacus_truongsonensis_KJ425277 ATGACAAATATTCGAAAAACCCACCCACTAATAAAAATTGTAAACAATGCATTCATTGATCTCCCAGCCCCATCAAATATCTCATCTTGATGAAACTTTGGCTCCCTACTAGGAATCTGCTTAATTCTACAAATCCTCACAGGCCTATTTCTAGCAATGCACTACACATCCGACACAATAACAGCATTCTCCTCGGTCACCCATATCTGCCGAGACGTCAACTATGGCTGAATCATCCGATATATACACGCAAACGGAGCATCAATATTTTTCATTTGCTTATTTATTCATGTAGGACGAGGCCTATACTATGGATCATACACCTTCCTAGAAACATGAAACATTGGAGTGATTCTTTTATTTAC…
	Muntiacus_vuquangensis_FJ705435 ATGACAAATATCCGAAAAACTCACCCACTAATAAAAATTGTAAACAATGCATTCATTGACCTCCCAGCCCCATCAAACATTTCATCTTGATGAAACTTTGGCTCCCTGCTAGGAATCTGCTTAATCCTACAAATCCTCACAGGCCTATTTCTAGCAATGCACTACACATCCGATACAATAACAGCATTTTCCTCGGTCGCCCATATCTGCCGAGACGTTAACTACGGCTGAATTATCCGATATATACACGCAAATGGAGCATCAATATTTTTTATTTGCCTATTTATCCATGTAGGACGAGGCCTATACTATGGATCATATACCTTTCTAGAAACATGAAATATTGGAGTAATTCTCCTATTTACAG…
	Muntiacus_vuquangensis_377823027 ATGACAAATATCCGAAAAACTCACCCACTAATAAAAATTGTAAACAATGCATTCATTGACCTCCCAGCCCCATCAAACATTTCATCTTGATGAAACTTTGGCTCCCTGCTAGGAATCTGCTTAATCCTACAAATCCTCACAGGCCTATTTCTAGCAATGCACTACACATCCGATACAATAACAGCATTTTCCTCGGTCGCCCATATCTGCCGAGACGTTAACTACGGCTGAATTATCCGATATATACACGCAAATGGAGCATCAATATTTTTTATTTGCCTATTTATCCATGTAGGACGAGGCCTATACTATGGATCATATACCTTTCTAGAAACATGAAATATTGGAGTAATTCTCCTATTTACA…
	Muntiacus_vuquangensis_AF042720 ATGACAAATATTCGAAAAACCCACCCACTAATAAAAATTGTAAACAATGCATTTATTGACCTCCCAGCCCCATCAAACATTTCATCTTGATGAAACTTTGGCTCCCTACTAGGAATCTGCTTAATCCTACAGATCCTCACAGGCCTATTTCTAGCAATGCACTATACATCCGATACAATAACAGCATTTTCCTCGGTCGCCCATATCTGCCGAGACGTCAACTACGGCTGAATCATCCGATATATACATGCAAATGGAGCATCAATATTTTTTATTTGCCTATTTATCCATGTAGGACGAGGCCTATACTATGGATCATATACCTTTCTAGAAACATGAAATATTGGAGTAATTCTCCTATTTACAG…
	Odocoileus_hemionus_HM222707 ATGACCAACATCCGAAAAACCCACCCACTAATAAAAATTGTAAACAACGCATTCATTGATCTTCCAGCCCCATCAAACATTTCATCATGATGAAACTTCGGCTCTCTGCTAGGAATTTGCTTAATCCTACAAATTCTTACTGGTCTATTCCTAGCAATACATTATACATCCGACACAATAACAGCATTTTCCTCTGTCACTCACATCTGCCGAGACGTTAACTATGGCTGAATTATTCGATATATACATGCCAATGGAGCATCCATATTCTTTATCTGTCTATTCATACATGTGGGACGAGGACTATACTACGGATCATATACTTTCTTAGAAACATGAAACATTGGAGTAATTCTCCTATTCACAGTTA…
	Odocoileus_hemionus_californicus_FJ188783 ??????????????????????????????????????????????????????????????????????????????????????????????ACTTCGGCTCTCTGCTAGGAATTTGCTTAATCCTACAAATTCTTACTGGTCTATTCCTAGCAATACATTATACATCCGACACAATAACAGCATTTTCCTCTGTCACTCACATCTGCCGAGACGTTAACTATGGCTGAATCATTCGATATATACATGCCAATGGAGCATCCATATTCTTTATCTGTCTATTTATACATGTGGGACGAGGACTATACTACGGATCATATACTTTCTTAGAAACATGAAACACTGGAGTAATTCTC…
	Odocoileus_hemionus_columbianus_FJ188870 ??????????????????????????????????????????????????????????????????????????????????????????????ACTTCGGCTCTCTGCTAGGAATTTGCTTAATTCTACAAATTCTTACCGGCCTATTTCTAGCAATACACTATACATCCGACACAATAACAGCATTTTCTTCTGTCACCCATATCTGCCGAGACGTCAACTATGGCTGAATCATTCGATATATACATGCCAATGGAGCATCCATATTCTTCATCTGCCTATTTATACATGTGGGACGAGGACTGTACTACGGATCATACACTTTCCTAGAAACATGAAATATTGGAGTAATTCTCC…
	Odocoileus_virginianus_DQ379370 ATGACCAACATCCGAAAAACCCACCCACTAATAAAAATTGTAAACAACGCATTTATTGATCTTCCAGCCCCATCAAACATTTCATCATGATGAAACTTCGGCTCTCTGCTAGGAATTTGCTTAATCCTACAAATTCTTACTGGTCTATTTCTAGCGATACATTATACATCCGACACAATAACAGCATTTTCCTCTGTCACTCACATCTGCCGAGACGTTAACTATGGCTGAATCATTCGATACATACATGCCAATGGAGCATCCATATTCTTTATCTGTCTATTTATACATGTGGGACGAGGACTTTACTACGGATCATATACTTTCTTAGAAACATGAAACATTGGAGTAATTCTCCTATTCACAG…
	Odocoileus_virginianus_texanus_M98491 ??????????????????????????????????????????????????????????????????????????????????????????????ACTTCGGCTCTCTGCTAGGAATTTGCTTAATTCTACAAATTCTTACCGGCCTATTTCTAGCAATACACTATACATCCGACACAATAACAGCATTTTCTTCTGTCACCCATATCTGCCGAGACGTCAACTATGGCTGAATCATTCGATATATACATGCCAATGGAGCATCCATATTCTTCATCTGCCTATTTATACATGTGGGACGAGGACTGTACTACGGATCATACACTTTCCTAGAAACATGAAATATTGGAGTAATTCTCCTAT…
	Ozotoceros_bezoarticus_DQ789199 ?????????????GAAAAACTCACCCACTAATAAAAATTGTAAATAACGCATTTATTGATCTACCAGCTCCATCAAATATCTCATCATGATGAAACTTTGGTTCTCTACTAGGAATTTGCTTAATTCTACAAATTCTTACTGGCCTATTCTTAGCAATACATTATTCATCCGACACAACAACAGCATTTTCCTCTGTCACCCATATCTGCCGAGACGTCAATTATGGTTGAATTATCCGATATATGCATGCTAATGGAGCATCAATATTTTTTATCTGCCTATTTTTACATGTAGGACGAGGATTATATTACGGATCATATACCTTCCTAGAAACATGAAATATTGGAGTAATTCTCCTATTCACAG…
	Ozotoceros_bezoarticus_DQ789195 ?????????????GAAAAACTCACCCACTAATAAAAATTGTAAATAACGCATTTATTGATCTACCAGCTCCATCAAATATCTCATCATGATGAAACTTTGGTTCTCTACTAGGAATTTGCTTAATTCTACAAATTCTTACTGGCCTATTCTTAGCAATACATTATTCATCCGACACAACAACAGCATTTTCCTCTGTCACCCATATCTGCCGAGACGTCAATTATGGTTGAATTATCCGATATATGCATGCTAATGGAGCATCAATATTTTTTATCTGCCTATTTTTACATGTAGGACGAGGATTATATTACGGATCATATACCTTCCTAGAAACATGAAATATTGGAGTAATTCTCCTATTCACAG…
	Ozotoceros_bezoarticus_DQ789190 ?????????????GAAAAACTCACCCACTAATAAAAATTGTAAATAACGCATTTATTGATCTACCAGCTCCATCAAATATCTCATCATGATGAAACTTTGGTTCTCTACTAGGAATTTGCTTAATTCTACAAATTCTTACTGGCCTATTCTTAGCAATACATTATTCATCCGACACAACAACAGCATTTTCCTCTGTCACCCATATCTGCCGAGACGTCAATTATGGTTGAATTATCCGATATATGCATGCTAATGGAGCATCAATATTTTTTATCTGCCTATTTTTACATGTAGGACGAGGATTATATTACGGATCATATACCTTCCTAGAAACATGAAATATTGGAGTAATTCTCCTATTCACAG…
	Ozotoceros_bezoarticus_DQ789193 ?????????????GAAAAACTCACCCACTAATAAAAATTGTAAATAACGCATTTATTGATCTACCAGCTCCATCAAATATCTCATCATGATGAAACTTTGGTTCTCTACTAGGAATTTGCTTAATTCTACAAATTCTTACTGGCCTATTCTTAGCAATACATTATTCATCCGACACAACAACAGCATTTTCCTCTGTCACCCATATCTGCCGAGACGTCAATTATGGTTGAATTATCCGATATATGCATGCTAATGGAGCATCAATATTTTTTATCTGCCTATTTTTACATGTAGGACGAGGATTATATTACGGATCATATACCTTCCTAGAAACATGAAATATTGGAGTAATTCTACTATTCACAG…
	Pudu_mephistophiles_JN632691 ATGACCAATATTCGAAAAACTCATCCACTAATAAAAATTGTAAACAATGCATTCATTGATCTCCCAGCCCCATCAAACATTTCATCATGATGAAATTTCGGCTCTTTATTAGGAATTTGCCTAATTCTACAAATTCTTACCGGCCTATTTCTAGCAATACACTACACATCCGACACAATAACAGCATTTTCCTCTGTAACTCATATCTGTCGAGACGTTAATTATGGCTGAATTATCCGATATATACATGCCAATGGAGCATCAATATTTTTCATCTGCCTATTTATACATGTAGGACGAGGACTATATTATGGGTCATATACCTTTTTAGAAACATGGAACATTGGAGTAATTCTCCTATTCACAGTTA…
	Pudu_puda_AY607039 ATGACCTACATCCGAAAAACTCACCCACTAATAAAAATTGTAAATAACGCATTCATCGACCTCCCAGCTCCATCAAACATTTCATCATGATGAAACTTTGGCTCTCTGCTAGGAATTTGCTTAATTCTACAAATCCTCACCGGCTTATTCTTAGCAATACACTACGCATCCGACACAACAACAGCATTTTCCTCTGTCACCCATATCTGTCGAGACGTCAATTACGGCTGAATCATTCGGTATATGCATGCCAACGGAGCATCAATATTTTTTATCTGCCTATTTATACACGTAGGACGAGGACTATACTACGGCTCATACACCTTTCTAGAAACATGGAATATTGGAGTAATTCTCCTATTCACGGTAATAGCCACAGC…
	Pudu_puda_JN632692 ATGACCTACATCCGAAAAACTCACCCACTAATAAAAATTGTAAATAACGCATTCATCGACCTCCCAGCTCCATCAAACATTTCATCATGATGAAACTTTGGCTCTCTGCTAGGAATTTGCTTAATTCTACAAATCCTCACCGGCTTATTCTTAGCAATACACTACGCATCCGACACAACAACAGCATTTTCCTCTGTCACCCATATCTGTCGAGACGTCAATTACGGCTGAATCATTCGGTATATGCATGCCAACGGAGCATCAATATTTTTTATCTGCCTATTTATACACGTAGGACGAGGACTATACTACGGCTCATACACCTTTCTAGAAACATGGAATATTGGAGTAATTCTCCTATTCACGGTAATAGCCACAGC…
	Pudu_puda_470235520 ATGACCTACATCCGAAAAACTCACCCACTAATAAAAATTGTAAATAACGCATTCATCGACCTCCCAGCTCCATCAAACATTTCATCATGATGAAACTTTGGCTCTCTGCTAGGAATTTGCTTAATTCTACAAATCCTCACCGGCTTATTCTTAGCAATACACTACGCATCCGACACAACAACAGCATTTTCCTCTGTCACCCATATCTGTCGAGACGTCAATTACGGCTGAATCATTCGGTATATGCATGCCAACGGAGCATCAATATTTTTTATCTGCCTATTTATACACGTAGGACGAGGACTATACTACGGCTCATACACCTTTCTAGAAACATGGAATATTGGAGTAATTCTCCTATTCACGGTAATAGCCACAG…
	Rangifer_tarandus_AB245426 ATGACCAACATCCGAAAAACCCACCCATTAATAAAAATTGTAAACAACGCATTTATTGACCTCCCAGCCCCATCAAACATCTCATCATGATGAAATTTTGGCTCTCTACTAGGAATCTGCTTAATTCTACAAATCCTTACCGGTCTATTTCTAGCAATACATTATACATCCGATACAATAACAGCATTCTCCTCTGTTACTCACATCTGTCGAGACGTCAATTATGGCTGAATCATCCGATACATACATGCCAACGGAGCATCAATATTTTTCATCTGCTTATTTATACATGTAGGACGAGGCCTATACTACGGATCATATACCTTCCTAGAAACATGAAATATTGGAGTGATCCTCTTATTTACAGTAATA…
	Rangifer_tarandus_KM506758 ATGACCAACATCCGAAAAACCCACCCATTAATAAAAATTGTAAACAACGCATTTATTGACCTCCCAGCCCCATCAAATATCTCATCATGATGAAATTTTGGCTCTCTACTAGGAATCTGCTTAATTCTACAAATCCTTACTGGTCTATTTCTAGCAATACATTATACATCCGATACAATAACAGCATTCTCCTCTGTTACTCACATCTGTCGAGACGTCAATTATGGCTGAATCATCCGATACATACATGCCAACGGAGCATCAATATTTTTCATCTGCTTATTTATACATGTAGGACGAGGCCTATACTACGGATCATACACCTTCCTAGAAACATGAAATATTGGAGTGATCCTCTTATTTACAGTAATA…
	Rangifer_tarandus_granti_AY726704 ????????????CGAAAAACCCACCCATTAATAAAAATTGTAAACAACGCATTTATTGACCTCCCAGCCCCATCAAACATCTCATCATGATGAAATTTTGGCTCTCTACTAGGAATCTGCTTAATTCTACAAATCCTTACCGGTCTATTTCTAGCAATACATTATTCATCCGATACAATAACAGCATTCTCCTCTGTTACTCACATCTGTCGAGACGTCAATTATGGCTGAATCATCCGATACATACATGCCAACGGAGCATCAATATTTTTCATCTGCTTATTTATACATGTAGGACGAGGCCTATACTACGGATCATACACCTTCCTAGAAACATGAAATATTGGAGTGATCCTCTTATTTAC…
	Rucervus_duvaucelii_AY607041 ATGATCAACATCCGAAAAACCCACCCATTAATAAAAATTGTAAACAACGCATTCATCGATCTCCCGGCCCCATCAAACATTTCATCCTGATGGAACTTCGGCTCTCTGCTAGGAATCTGTCTAATTCTACAAATTCTCACGGGCCTATTCTTAGCAATACACTACACATCTGATACAATAACAGCATTCTCTTCTGTCACCCATATCTGCCGAGACGTCAATTACGGCTGAATCATCCGATATATGCACGCAAATGGGGCATCAATATTCTTTATTTGCCTATTTATACATGTAGGACGAGGCCTGTACTACGGGTCATATACCTTTCTAGAGACATGAAACATTGGAGTAATCCTTCTATTTACAGTTA…
	Rucervus_eldi_AY157735 ATGACCAATATCCGAAAAACCCACCCATTAATAAAAATTGTGAACAACGCATTTATTGACCTCCCAGCCCCATCAAATATTTCATCCTGATGAAATTTCGGCTCCTTGCTAGGAGTTTGCCTAATTCTACAAATCCTCACAGGCCTATTTCTAGCAATACACTACACATCTGATACAATAACAGCATTTTCCTCTGTCACCCATATCTGTCGAGATGTCAACTATGGCTGAATTATTCGATACATACACGCAAACGGAGCATCAATATTTTTCATCTGTCTATTCATACATGTAGGACGAGGCCTGTACTACGGATCATATACCTTTCTAGAGACATGAAACATTGGAGTAATTCTCCTATTTACAGTTATAGCAA…
	Rucervus_schomburgki_AY607036 ATGATCAACATCCGAAAAACCCACCCATTAATAAAAATTGTAAACAACGCATTCATCGATCTCCCGGCCCCATCAAACATTTCATCCTGATGGAACTTCGGCTCTCTGCTAGGAATCTGTCTAATTCTACAAATTCTCACGGGCCTATTCTTAGCAATACACTACACATCCGATACAATAACAGCATTCTCTTCTGTCACCCATATCTGCCGAGACGTCAATTACGGCTGAATCATCCGATATATGCACGCAAATGGAGCATCAATATTCTTTATTTGCCTATTTATACATGTAGGACGAGGCCTGTACTACGGGTCATATACCTTTCTAGAGACATGAAACATTGGAGTAATTCTTCTATTTACAGTT…
	Rusa_alfredi_JN632698 ATGACCAATATCCGAAAAACCCACCCACTAATAAAAATTGTAAACAACGCATTCATTGACCTCCCAGCCCCATCAAACATTTCATCCTGATGGAACTTCGGCTCCCTACTAGGAATTTGCCTAATCCTACAAATCCTCACAGGCCTGCTCCTAGCAATACACTACACACCTGATACAACAACAGCATTTTCCTCTGTCTCCCATATCTGTCGAGATGTTAATTATGGCTGAATCATTCGATATATACACGCAAACGGGGCATCAATATTTTTTATCTGCCTATTCATACATGTAGGGCGGGGCCTGTACTACGGATCATATACTTTTCTAGAGACATGAAACATCGGAGTGATTCTCCTATTTACAATTATAGCCAC…
	Rusa_alfredi_470235576 ATGACCAATATCCGAAAAACCCACCCACTAATAAAAATTGTAAACAACGCATTCATTGACCTCCCAGCCCCATCAAACATTTCATCCTGATGGAACTTCGGCTCCCTACTAGGAATTTGCCTAATCCTACAAATCCTCACAGGCCTGCTCCTAGCAATACACTACACACCTGATACAACAACAGCATTTTCCTCTGTCTCCCATATCTGTCGAGATGTTAATTATGGCTGAATCATTCGATATATACACGCAAACGGGGCATCAATATTTTTTATCTGCCTATTCATACATGTAGGGCGGGGCCTGTACTACGGATCATATACTTTTCTAGAGACATGAAACATCGGAGTGATTCTCCTATTTACAATTATAGCCA…
	Rusa_unicolor_FJ556575 ????????????????????TCACCCATTAATAAAGATTGTAAACAAGGCATTCATT?ACCTCCCAGCCCCATCAAATATTTCATCCTGATGAAATTTCGGCTCCTTACTAGGAATTTGTCTAATCCTACAAATCATCACAGGCCTGTTCCTAGCAATACACTATACATCCGATACAATAACAGCATTTTCCTCTGTTACCCATATCTGCCGAGATGTCAATTATGGCTGAATCATTCGATATATACACGCAAACGGGGCATCAATATTTTTCATCTGTCTATTTATACACGTAGGACGAGGCCTGTACTACGGATCATACACTTTTCTAGAGACATGAAACATCGGAGTAATCCTCCTATTTACAGTTATAGCCA…
	Rusa_timorensis_macassanicus_AF423200 ATGACCAATATCCGAAAAACCCACCCATTAATAAAGATTGTAAACAACGCATTCATTGACCTCCCAGCCCCATCAAATATTTCATCCTGATGAAATTTCGGCTCCTTACTAGGAATTTGTCTAATCCTACAAATCATCACAGGCCTGTTCCTAGCAATACACTATACATCCGATACAATAACAGCATTTTCCTCTGTTACCCATATCTGCCGAGATGTCAATTATGGCTGAATCATTCGATATATACACGCAAACGGGGCATCAATATTTTTCATCTGTCTATTTATACACGTAGGACGAGGCCTGTACTACGGATCATACACTTTTCTAGAGACATGAAACATCGGAGTAATCCTCCTAT…
	Maz_bri_P_BMNH_1913.4.24.3 ???????????????????????????????????????????????????????????????CCAGCCCCATCAAACATCTCATCATGATGAAATTTCGGCTCTTTATTAGGAATTTGCCTAATTCTACAAATCCTTACTGGCCTATTCCTAGCAATACACTACACATCCGACACAATAACAGCATTCTCCTCTGTAACTCATATCTGTCGAGACGTTAATTATGGCTGAATTATCCGATATATACATGCCAATGGAGCATCAATATTTTTCATCTGCCTATTTATACATGTAGGACGAGGACTATAYTATGGATCATATACCTTTCTAGAAACATGAAACATTGGAGTGATTCTCCTATTCACAGTKATA…
	Maz_bri_Q_BMNH_1908.6.24.5 ???????????????????????????????????????????????????????????????CCAGCCCCATCAAATATTTCATCATGATGAAACTTTGGTTCTCTACTAGGAATCTGTCTAATCTTACAAATCCTTACAGGCCTATTCCTAGCAATACACTACACATCCGAYACAACAAYAGCATTCTCYTCTGTAACCCATATCTGCCGAGACGTCAATTACGGCTGAATTATTCGATATATGCATGCCAACGGAGCWTCAATRTTTTTTATCTGTCTATTTAT?????????????????????????????????????????????????????????????????????????????????????…
	Maz_bri_R_BMNH_1934.9.10.228 ???????????????????????????????????????????????????????????????CCAGCCCCATCAAACATTTCATCATGATGAAATTTCGGCTCTTTATTAGGAATTTGCCTAATTCTACAAATTCTTACTGGCCTATTTCTAGCAATACACTACACATCCGACACAATAACAGCATTTTCCTCTGTAACTCATATCTGTCGAGACGTTAATTATGGCTGAATTATTCGATATATACATGCCAACGGAGCATCAATATTTTTCATCTGCCTATTTATACATGTAGGACGAGGACTATATTATGGATCATATACCTTCTTAGAAACATGGAACATCGGAGTAATTCTTTTATTCACAGTTA…
	Maz_chu_O_BMNH_1967.1362 ???????????????????????????????????????????????????????????????CCAGCCCC?TCCAACATCTCATCATRATGAAACTTCGGCTCCCTGCTAGGAATCTGCTTAATTCTACAAATCCTAACAGGcCTWTTCCTAGC?ATACACTATACATCCGACACAACAACAGCATTTTCCTCTGTTACCCACATCTGCCGAGACGTCAATTATGGCTGAATTATTCGATATATACATGCCAACGGAGCATCAATATTCTTTATTTGCTTATTTATRCATGTAGGACGAGGACTATACTATGGATCATATACTTTCTTAGAAACATGAAACATTGGAGTAATTCTCCTATTTACGGTAATAGC…
	Mun_ath_S_BMNH_1971.3088 ???????????????????????????????????????????????????????????????CCGGCCCCATCAAACATTTCATCTTGATGAAACTTTGGCTCCCTGCTAGGAATCTGCTTAATTCTACAAATCCTCACAGGCCTATTTCTAGCAATACATTACACATCCGACACAATAACAGCATTWTCCTCKGT?ACCCATATCTGCCGAGACGTTAACTATGGCTGAATCATTCGATATATACACGCAAATGGAGCATCAATATTTTTCATTTGCCTATTTATCCACGTAGGACGAGGCCTATACTATGGATCATACACCTTTCTAGAAACATGAAACATCGGAGTAATTCTCCTATTTACAGTTATAGC…
	Pud_mep_L_BMNH_1896.1.28.6 ???????????????????????????????????????????????????????????????CCAGCCCCATCAAATATTTCATCATGATGAAACTG?GG?TCTCTACTAGGAATCTGTCTAATCTTACAAATCCTTACAGGCCTATTCCTAGCAATACACTACACATCCGACACAATAACAGCATTCTCCTCTGTCACCCATATCTGCCGAGACGTCAATTACGGCTGAATTATTCGATATATGCA?GCAAACGGAGCATCAATATTTTTTATCTGTCTATTTATACATGTAGGACGAGGATTATATTACGGATCATATACCTTCCTAGAGACATGAAACATTGGAGTAATTCTCCTATTTACAGTCATA…
	Pud_mep_K_BMNH_1899.2.18.20 ??????????????????????????????????????????????????????????????????????????????????????????????????????????????????????GTCTAATCTTACAAATCCTTACAGGCCTATTCCTAGCAATACACTACACATCCGACA????????????????????????????????????GAGACGTCAATTACGGCTGAATTATTCGATATATGCATGCCAACGGGGCATCAATATTTTTTATCTGTCTATTTATACATGTAGGACGAGGATTATATTACGGATCATATACCTTCCTAGAGACATGAAACATTGGAGTAATTCTCCTATTYACAGTCAT…
	Pud_mep_M_BMNH_1899.2.18.21 ???????????????????????????????????????????????????????????????CCAGCCCCATCAAATATTTCATCATGATGAAACTTTGGTTCTCTACTAGGAATCTGTCTAATCTTACAAATCCTTACAGGCCTATTCCTAGCAATACACTACTCATCCGATACAACAMTAGCATTCTCTTCTGTAACCCATATCTGCCGAGACGTCAATTACGGCTGAATTATTCGATATATGCACGCAAACGGAGCATCAATATTTTTTATCTGTCTATTTATACATGTAGGACGAGGATTATATTACGGATCATATACCTTCCTAGAGACATGAAACATTGGAGTAATTCTCCTATTTACAGTCAT…
	Pud_mep_N_ZMB_61577 ???????????????????????????????????????????????????????????????CCAGCCCCAYCAAATATTTCATCATGATGAAAcTTTGGCTCTCTGCTAGGAATYTGCCTAATCCTACAAATCCTCACWGGCCTATTCYTAGCAATACACTATACATCCGACACARTAACAGCATTCTCCTCCGTCACTCATATCTGCCGAGACGTCAATTATGGCTGAATTATCC?ATACATACACGCAAACGGAGCATCAATATTTTTTATCTGTCTATTTATACATGTAGGACGAGGATTATATTACGGATCATATACCTTCCTAGAGACATGAAACATTGGAGTAATTCTCCTATTTACAGTCATAGCCACAG…
	Rus_mar_A_BMNH_1996.2 ???????????????????????????????????????????????????????????????CCAGCCCCATCAAACATTTCATCCTGATGGAACTTCGGCTCCTTACTAGGAATTTGCCTAATCCTACAAATCCTCACAGGCCTATTCCTAGCAATACACTATACACCTGATACAATAACAGCATTCTCCTCTGTCACCCATATCTGTCGAGATGTTAATTATGGCTGAATCATTCGATATATACACGCAAACGGGGCATCAATATTTTTTATCTGCCTATTCATACATGTAGGACGGGGCCTGTACTACGGATCATATACTTTTCTAGAGACATGAAACATCGGAGTGATTCTCCTATTTACAGTTATAGCCAC…
	Rus_mar_H_ZMB_75146 ???????????????????????????????????????????????????????????????CCAGCCCCATCAAATATTTCATCCTGATGGAATTT?GGTTCCTTACTAGGAATTTGCCTAATCCTTCAAATCCTCACAGGCCTATTCCTAGCAATACACTATACACCTGATACAATAACAGCATTTTCCTCTGTCACTCATATCTGTCGAGATGTTAATTATGGCTGAATCATTCGATATATACACGCAAACGGGGCATCAATATTTTTTATCTGCCTATTCATACATGTAGGGCGGGGCCTATACTACGGATCATATACTTTTCTAGAGACATGAAACATCGGAGTGATTCTCCTATTTACAGTTATAGCCACAG…
	Rus_mar_C_ZMB_75158 ???????????????????????????????????????????????????????????????CCAGCCCCATCAAATATTTCATCATGATGA?AC???GGTTCTCTACTAGGAATCTGTCTAATCTTACAAATCCTTAC?GGCCTATTC?TAGCAATACACTAYACAYCCGAYACAACAACAGCATTTTCCTCTGTTACCCATaTCTGTCGAGATGTTAATTATGGCTGAATTATCCGATATATGCACGCAAACGGGGCATCAATATTTTTTATCTGCTTATTCATACATGTAGGGCGGGGCCTATACTACGGATCATATACTTTTCTAGAGACATGAAACATCGGAGTAATTCTCCTATTTACAGTTATAGCCACAG…
	Rus_mar_G_ZMB_20409 ???????????????????????????????????????????????????????????????CCAGCCCCATCAAATATTTCATCATGATGAAACTTTGGTTCTCTACTAGGAATCTGTCTAATCTTACAAATCCTTACAGGCCTATTCCTAGCAATACACTACWCATCCGAYACAACAATAGCATTCTCTTCTGT?ACCCATATCTGCCGAGACGTCAATTACGGCTGAATTATTCGATATATGCATGCCAACGGGGCATCAATATTTTTTATCTGYCTATTYATACATGTGGGGCGGGGCCTATACTACGGATCATATACTTTTCTAGAAACATGAAACATCGGAGTGATTCTCCTATTTACAGTTATAGCCACAG…
;
END;
BEGIN MRBAYES;
	set autoclose=yes nowarn=yes;
	charset cyb1 = 1-1140\3;
	charset cyb2 = 2-1140\3;
	charset cyb3 = 3-1140\3;
	partition cyb = 3: cyb1, cyb2, cyb3;
	set partition = cyb;
	lset applyto=(1) nst=6 rates=gamma;
prset applyto=(1) statefreqpr=fixed(equal);
lset applyto=(2) nst=2 rates=gamma;
lset applyto=(3) nst=6 rates=gamma;
unlink statefreq=(all) revmat=(all) shape=(all);
	prset applyto=(all) ratepr=variable;
	mcmcp ngen= 20000000 relburnin=yes burninfrac=0.25 temp=0.35 printfreq=1000 diagnfreq=10000 samplefreq=1000 nchains=4 savebrlens=yes stoprule=yes stopval=0.01;
	mcmc;
	sump;
	sumt;
END;
